# Supplementary material for: Multi-Scenario Validation and Assessment of a Particulate Matter Sensor Monitor Optimized by Machine Learning Methods
Source: Sensors (Basel). 2024 May 27;24(11):3448. doi: 10.3390/s24113448 (PMC11174656; doi:10.3390/s24113448)
Supplement: Supplementary file 1 [file sensors-24-03448-s001.zip]

Archive with 1 entries (1 files):
- sensors-2990279-supplementary.pdf
